# Supplementary material for: Individual and Group Response of Treatment with Ivacaftor on Airway and Gut Microbiota in People with CF and a S1251N Mutation
Source: J Pers Med. 2021 Apr 27;11(5):350. doi: 10.3390/jpm11050350 (PMC8146888; doi:10.3390/jpm11050350)
Supplement: Supplementary file 1 [file jpm-11-00350-s001.zip]

Archive with 1 entries (1 files):
- jpm-1170811-supplementary.docx
